# Supplementary material for: Environmental Selection Shapes Bacterial Community Composition in Traditionally Fermented Maize-Based Foods from Benin, Tanzania and Zambia
Source: Microorganisms. 2022 Jul 5;10(7):1354. doi: 10.3390/microorganisms10071354 (PMC9318576; doi:10.3390/microorganisms10071354)
Supplement: Supplementary file 1 [file microorganisms-10-01354-s001.zip]

Archive with 1 entries (1 files):
- microorganisms-1750922-supplementary.pdf
